# Supplementary material for: Molecular Inverse Comorbidity between Alzheimer’s Disease and Lung Cancer: New Insights from Matrix Factorization
Source: Int J Mol Sci. 2019 Jun 26;20(13):3114. doi: 10.3390/ijms20133114 (PMC6650839; doi:10.3390/ijms20133114)
Supplement: Supplementary file 1 [file ijms-20-03114-s001.zip]

Archive with 1 entries (1 files):
- ijms-520117-supplementary.xlsx
