# Supplementary material for: Molecular Inverse Comorbidity between Alzheimer’s Disease and Lung Cancer: New Insights from Matrix Factorization
Source: Int J Mol Sci. 2019 Jun 26;20(13):3114. doi: 10.3390/ijms20133114 (PMC6650839; doi:10.3390/ijms20133114)
Supplement: Supplementary file 1 [file ijms-20-03114-s001.zip › ijms-520117-supplementary.xlsx]

## Sheet: Foglio1
	Supp. Table 1. Comparison of correlation values between fold change of expression and metagenes oriented with long-tail vs disease-pointing approach.
	dataset	Wilcoxon P-value
	GSE4757	0.003
	EC_GSE48350	0.001
	EC_GSE5281	4.114e-05
	HC_GSE48350	0.007
	HC_GSE5281	0.0005045
	MTG_GSE5281	0.007
	PC_GSE5281	0.029
	PCG_GSE48350	0.0005828
	SFG_GSE48350	0.007
	SFG_GSE5281	0.0001554
	VCX_GSE5281	0.024
	GSE19188	0.0003108
	GSE19804	1.479e-06
	GSE33532_A	0.161
	GSE33532_B	0.003
	GSE33532_C	0.0207
	GSE33532_D	0.002

## Sheet: Foglio3
	Supp. Table 2. Annotations of the communities in the -RBH AD-LC subnetwork. For each community the table reports the ID, the associated annotation reported in the Figure, the correlated CIT metagene, the MsigDB enriched signatures with the associated FDR q-values, the number of TCGA cancer having a metagene correlated with them, the lung cancer subtype/clinical annotation with the Bonferroni corr…
	Community ID	Associated annotation	CIT	MsigDB signatures (FDR q-value)	Number of other cancers	LC subtype/clinical annotation (Wilcoxon P-value)	MCP counter cell type with P-value
	3	Proximal Inflammatory		"GO_INNATE_IMMUNE_RESPONSE" (3.18E-35)	0	Proximal Inflammatory 0.034
	4	INF-Gamma	CIT-8	"GO_INFLAMMATORY_RESPONSE" (6.32E-49), "HALLMARK_INTERFERON_GAMMA_RESPONSE" (1.05E-45)	0
	5	Fenretinide response		"FERRARI_RESPONSE_TO_FENRETINIDE_DN" (2.05E-03), ""	3
	6	Microtubules		"GO_CILIUM" (4.75E-38), "GO_MICROTUBULE_BUNDLE_FORMATION" (6.48E-23), "GO_MICROTUBULE_BASED_PROCESS" (3.55E-17)	3
	7	Monocytes	CIT-8	"GO_IMMUNE_RESPONSE" (2.68E-23), "GSE29618_BCELL_VS_MONOCYTE_DAY7_FLU_VACCINE_UP" (6.37E-08)	3		Monocytes 0.002
	10	Hypoxia		"ELVIDGE_HYPOXIA_UP" (3.17E-05), "HALLMARK_HYPOXIA" (4.10E-04)	2
	13	Fibroblasts	CIT-8	"GO_EXTRACELLULAR_STRUCTURE_ORGANIZATION" (5.38E-99), "GO_POSITIVE_REGULATION_OF_IMMUNE_SYSTEM_PROCESS" (1.36E-03)	6		Fibroblasts 2.71e-08
	15	Microvilli		"GO_MICROVILLUS" (3.79E-09), "GO_REGULATION_OF_MICROVILLUS_ORGANIZATION" (5.63E-08)	2
	19	Neuro endocrine tumors	CIT-18		1
	21	Monocytes	CIT-8	"GSE34156_TLR1_TLR2_LIGAND_VS_NOD2_AND_TLR1_TLR2_LIGAND_24H_TREATED_MONOCYTE_UP" (7.43E-58), "GO_IMMUNE_SYSTEM_PROCESS" (6.86E-132)	10		Monocytes 2.04 e-6
	25	B and T cells	CIT-8	"GSE22886_NAIVE_CD8_TCELL_VS_MONOCYTE_DN" (7.96E-30), "GSE22886_NAIVE_CD4_TCELL_VS_MONOCYTE_DN" (2.96E-28), "GSE22886_NAIVE_BCELL_VS_NEUTROPHIL_DN" (1.72E-23), "GSE22886_NAIVE_BCELL_VS_MONOCYTE_DN" (2.15E-20)	6		B cells 0.03
	28	Neutrophils	CIT-8	"GSE22886_NAIVE_BCELL_VS_NEUTROPHIL_DN" (6.29E-52), "HALLMARK_INFLAMMATORY_RESPONSE" (3.25E-67)	7		Neutrophilis 0.006
	30	Focal adhesion		"KEGG_FOCAL_ADHESION" (1.64E-03), "GO_CELL_JUNCTION_ORGANIZATION" (1.34E-03), "GO_ANCHORING_JUNCTION" (8.14E-04)	2
	31	Phagocytosis		"GO_PHAGOCYTOSIS_RECOGNITION" (3.80E-09), "GO_PHAGOCYTOSIS" (3.80E-09)	5
	32	chr X		"DISTECHE_ESCAPED_FROM_X_INACTIVATION" (1.56E-06), "RUNNE_GENDER_EFFECT_UP" (2.50E-20)	8
	33	Corticosteroids response		"GO_RESPONSE_TO_CORTICOSTEROID" (1.69E-04), "GO_IMMUNE_SYSTEM_PROCESS" (6.22E-44)	7
	36	Gender			6	Gender 10^-37
	38	Phosphate metabolism		"GO_REGULATION_OF_PHOSPHORUS_METABOLIC_PROCESS" (7.81E-03),	0
	14 and 41	Terminal Respiratory unit			0	Terminal Respiratory unit 2.92e-6; 0.021
	20	protein processing		“GO_CHAPERONE_MEDIATED_PROTEIN_FOLDIN” (8.225E-5), “GO_PROTEIN_TRANSPORT” (1.625E-3)	1
	22 and 9	HDAC		"HELLER_HDAC_TARGETS_UP" (4.21E-12), ""	6
	23, 16 and 40	Redox/Mithocondria	CIT-4	"GO_OXIDATION_REDUCTION_PROCESS" (2.00E-06), "GO_OXIDOREDUCTASE_ACTIVITY_ACTING_ON_NAD_P_H_QUINONE_OR_SIMILAR_COMPOUND_AS_ACCEPTOR" (2.65E-06), "GO_SMALL_MOLECULE_METABOLIC_PROCESS" (2.77E-14)	2
	24 and 1	Cell Cycle	CIT-7	"FISCHER_G2_M_CELL_CYCLE" (5.04E-08), "GO_MITOTIC_CELL_CYCLE" (9.59E-08), "ONDER_CDH1_TARGETS_2_UP" (1.34E-07)	10
	26 and 12	Smooth muscle	CIT-3	"GO_EXTRACELLULAR_MATRIX" (1.37E-85), "GO_EXTRACELLULAR_STRUCTURE_ORGANIZATION" (5.48E-70)	5
	27 and 17	Proximal Proliferative			0	Proximal Proliferative 0.016; 0.035

## Sheet: Foglio2
	Supp. Table 3. Annotation of the nodes present in the network of Figure 3. For each community ID reported in the figure, the components and associated datasets of its nodes are here reported corresponding to the
	Community ID	metagene number	Dataset
	1	12	AD_4757
	1	11	LC_33532_D
	3	6	AD_EC_5281
	3	25	LC_LUAD
	4	12	AD_EC_48350
	4	2	AD_EC_5281
	4	5	AD_HC_48350
	4	17	AD_PCG_48350
	4	13	AD_SFG_48350
	5	4	AD_EC_48350
	5	8	AD_HC_48350
	5	8	AD_PCG_48350
	5	11	LC_33532_A
	6	3	AD_EC_48350
	6	12	AD_HC_48350
	6	1	LC_19188
	6	5	LC_33532_A
	6	3	LC_33532_B
	6	11	LC_33532_C
	6	2	LC_33532_D
	6	9	LC_LUAD
	6	10	LC_19804
	7	2	AD_HC_48350
	7	9	LC_33532_A
	7	16	LC_33532_B
	9	1	AD_PC_5281
	9	4	LC_19804
	10	3	AD_PC_5281
	10	17	LC_33532_D
	12	7	AD_PCG_48350
	12	18	LC_33532_B
	13	2	AD_SFG_48350
	13	9	LC_19804
	13	2	LC_33532_A
	13	8	LC_33532_B
	13	7	LC_LUAD
	14	2	AD_MTG_5281
	14	8	AD_SFG_48350
	14	94	LC_LUAD
	15	14	AD_EC_48350
	15	12	AD_SFG_48350
	15	14	AD_SFG_5281
	15	7	AD_VCX_5281
	15	13	LC_19804
	15	41	LC_LUAD
	16	12	AD_SFG_5281
	16	12	LC_33532_B
	17	5	AD_SFG_5281
	17	16	LC_19804
	19	6	AD_EC_48350
	19	14	AD_HC_48350
	19	1	AD_MTG_5281
	19	6	AD_SFG_48350
	19	10	AD_SFG_5281
	19	1	AD_VCX_5281
	19	4	LC_19188
	20	11	AD_4757
	20	8	AD_EC_48350
	20	10	AD_EC_5281
	20	13	AD_HC_5281
	20	12	AD_MTG_5281
	20	3	AD_PCG_48350
	20	5	AD_SFG_48350
	20	14	AD_VCX_5281
	20	9	LC_19188
	20	3	LC_19804
	20	16	LC_33532_A
	20	9	LC_33532_B
	20	13	LC_33532_D
	21	16	AD_4757
	21	7	AD_SFG_48350
	21	12	LC_19188
	21	8	LC_19804
	22	17	AD_4757
	22	9	AD_HC_48350
	22	13	AD_PCG_48350
	22	9	AD_VCX_5281
	22	13	LC_19188
	23	3	AD_4757
	23	11	AD_MTG_5281
	23	15	AD_PCG_48350
	23	6	LC_19804
	23	10	LC_33532_C
	23	15	LC_33532_A
	24	5	AD_EC_48350
	24	12	AD_EC_5281
	24	15	AD_EC_5281
	24	10	AD_HC_48350
	24	8	AD_HC_5281
	24	4	AD_MTG_5281
	24	2	AD_PC_5281
	24	6	AD_PCG_48350
	24	9	AD_SFG_48350
	24	11	AD_SFG_5281
	24	2	LC_19804
	24	2	LC_33532_C
	24	10	LC_19188
	25	8	AD_4757
	25	10	AD_VCX_5281
	25	17	LC_33532_B
	25	12	LC_33532_D
	26	1	AD_4757
	26	14	AD_EC_5281
	26	2	AD_SFG_5281
	26	5	LC_33532_C
	26	9	LC_33532_D
	27	15	AD_EC_48350
	27	16	AD_PCG_48350
	27	53	LC_LUAD
	28	11	AD_EC_48350
	28	6	AD_MTG_5281
	28	2	LC_19188
	28	5	LC_19804
	30	18	AD_EC_48350
	30	5	AD_EC_5281
	30	6	AD_SFG_5281
	30	16	AD_VCX_5281
	30	7	LC_19804
	31	8	AD_EC_5281
	31	1	AD_HC_48350
	31	9	AD_HC_5281
	31	11	LC_19188
	31	4	LC_33532_B
	31	3	LC_33532_C
	31	17	LC_33532_A
	32	1	AD_PCG_48350
	32	1	AD_SFG_48350
	32	4	LC_33532_C
	33	16	AD_SFG_5281
	33	1	LC_33532_A
	33	1	LC_33532_B
	33	1	LC_33532_C
	33	1	LC_33532_D
	36	1	AD_EC_5281
	36	3	AD_HC_48350
	36	4	AD_HC_5281
	36	3	AD_MTG_5281
	36	1	AD_SFG_5281
	36	2	AD_VCX_5281
	36	4	LC_33532_A
	36	5	LC_33532_B
	36	1	LC_LUAD
	38	9	AD_EC_5281
	38	11	AD_HC_5281
	38	12	AD_VCX_5281
	38	15	LC_33532_C
	38	2	LC_LUAD
	40	14	AD_PCG_48350
	40	17	LC_19188
	41	18	AD_PCG_48350
	41	12	LC_19804
